# Supplementary material for: Rapid Molecular Diagnosis of Tuberculosis and Its Resistance to Rifampicin and Isoniazid with Automated MDR/MTB ELITe MGB® Assay
Source: Antibiotics (Basel). 2021 Jun 30;10(7):797. doi: 10.3390/antibiotics10070797 (PMC8300793; doi:10.3390/antibiotics10070797)
Supplement: Supplementary file 1 [file antibiotics-10-00797-s001.zip]

Archive with 1 entries (1 files):
- antibiotics-1255945-supplementary.pdf
